# Supplementary material for: Quantitative Magnetic Resonance Imaging in Perianal Crohn’s Disease at 1.5 and 3.0 T: A Feasibility Study
Source: Diagnostics (Basel). 2021 Nov 17;11(11):2135. doi: 10.3390/diagnostics11112135 (PMC8624877; doi:10.3390/diagnostics11112135)
Supplement: Supplementary file 1 [file diagnostics-11-02135-s001.zip]

Archive with 1 entries (1 files):
- diagnostics-1447127-supplementary.pdf
